# Supplementary material for: Mineral Composition of Dietary Supplements-Analytical and Chemometric Approach
Source: Nutrients. 2021 Dec 27;14(1):106. doi: 10.3390/nu14010106 (PMC8746997; doi:10.3390/nu14010106)
Supplement: Supplementary file 1 [file nutrients-14-00106-s001.zip]

Archive with 1 entries (1 files):
- nutrients-1484057-supplementary.pdf
